# Supplementary material for: Impact of baseline impedance of pulmonary vein antrum on success of catheter ablation for paroxysmal atrial fibrillation guided by ablation index
Source: BMC Cardiovasc Disord. 2022 Apr 19;22:179. doi: 10.1186/s12872-022-02530-y (PMC9016960; doi:10.1186/s12872-022-02530-y)
Supplement: Supplementary file 1 — Additional file 1. Raw data of the study. [file 12872_2022_2530_MOESM1_ESM.xls]

## Sheet: 1
No.	recurrence 1,non-recurrence 0	follow-up time	impedance	group according to impedance	first-pass isolation num		number of RF points	male1 female0	age	duration yr	weight	height	BMI	CHA2DS2-VASc without sex	HT	CAD	DM	LA	LV	LVEF	chadsvasc score	about age	AI	impedance drop		age 1 0
1	0	13	140	1	2	1	73	1	66	2	63	1.71	21.5451	1	0	0	0	37	47	0.58	1	0	430	12.2	0.0871429	1
2	0	12	151	1	2	1	70	1	62	3	87	1.75	28.4082	2	0	0	0	36	48	0.6	2	0	436	8.9	0.0589404	0
3	0	12	128	1	2	1	66	0	55	5	70	1.78	22.0932	1	0	1	0	44	58	0.58	2	0	412	10.6	0.0828125	0
4	0	12	131	1	2	1	67	0	55	2	72	1.65	26.4463	2	1	1	0	39	43	0.58	3	0	422	8.7	0.0664122	0
5	0	12	114	0	2	1	61	1	67	3	80	1.8	24.6914	2	0	1	0	42	51	0.55	2	0	421	10.1	0.0885965	1
6	0	12	115	0	2	1	69	1	66	3	74	1.73	24.7252	2	1	0	0	36	42	0.59	2	0	408	11.2	0.0973913	1
7	0	12	130	1	2	1	76	0	72	1	60	1.6	23.4375	1	0	0	0	33	45	0.58	2	0	418	11.1	0.0853846	1
8	0	12	128	1	2	1	72	1	59	1	70	1.79	21.847	0	0	0	0	37	47	0.59	0	0	428	9.4	0.0734375	0
9	0	14	126	1	2	1	63	0	62	0.5	80	1.7	27.6817	0	0	0	0	37	50	0.6	1	0	424	10.2	0.0809524	0
10	0	12	120	0	2	1	67	0	59	1	62	1.69	21.7079	0	0	0	0	34	37	0.58	1	0	426	10.5	0.0875	0
11	0	12	130	1	2	1	73	1	69	3	77	1.82	23.246	3	1	0	1	35	46	0.59	3	0	414	10.9	0.0838462	1
12	0	12	114	0	2	1	71	0	47	1	65	1.68	23.03	0	0	0	0	38		0.58	1	0	432	8.2	0.0719298	0
13	0	12	150	1	2	1	67	1	72	3	89	1.75	29.0612	1	0	0	0	44	42	0.57	1	0	408	13.3	0.0886667	1
14	0	12	138	1	2	1	65	0	72	2	90	1.79	28.089	1	0	0	0	34	46	0.58	2	0	417	10.9	0.0789855	1
15	0	12	138	1	1	0.5	73	1	65	0.75	82	1.66	29.7576	1	0	0	0	36		0.58	1	0	422	11.6	0.084058	1
16	0	6	122	0	1	0.5	67	0	60	0.25	70	1.75	22.8571	0	0	0	0	39	52	0.6	1	0	421	9.9	0.0811475	0
17	0	12	110	0	2	1	81	1	64	2	66	1.68	23.3844	2	1	1	0	40	48	0.59	2	0	414	12.7	0.115455	0
18	0	13	115	0	2	1	72	1	58	1	90	1.83	26.8745	1	1	0	0	38		0.6	1	0	436	9.2	0.08	0
19	0	12	115	0	2	1	72	1	62	0.42	69	1.7	23.8754	2	1	1	0	35	45	0.54	2	0	418	10.4	0.0904348	0
20	0	12	110	0	2	1	69	0	49	1.5	55	1.66	19.9594	0	0	0	0	36	47	0.59	1	0	427	10.8	0.0981818	0
21	0	12	115	0	2	1	84	1	61	2	80	1.73	26.7299	0	0	0	0	42	46	0.63	0	0	409	9.4	0.0817391	0
22	0	13	120	0	2	1	75	1	72	1.5	65	1.66	23.5883	3	1	0	1	34	44	0.59	3	0	427	12.5	0.104167	1
23	0	13	124	0	2	1	87	0	70	2.5	75	1.79	23.4075	3	1	1	0	37	44	0.58	4	0	417	10.2	0.0822581	1
24	0	12	121	0	2	1	77	0	76	1	58	1.5	25.7778	2	0	0	0	40	50	0.59	3	2	427	9.7	0.0801653	2
25	0	12	125	1	2	1	75	1	61	2	80	1.8	24.6914	1	1	0	0	37	50	0.59	1	0	431	10.3	0.0824	0
26	0	12	126	1	2	1	71	1	66	0.33	80	1.77	25.5354	1	0	0	0	34		0.56	1	0	430	10.7	0.0849206	1
27	0	12	121	0	2	1	84	1	49	0.5	82	1.78	25.8806	0	0	0	0	35	48	0.58	0	0	427	11.4	0.0942149	0
28	0	12	119	0	2	1	63	0	49	0.33	61	1.59	24.1288	1	1	0	0	35	40	0.6	2	0	434	11	0.092437	0
29	0	14	115	0	2	1	65	0	53	0.04	52	1.6	20.3125	0	0	0	0	38	60	0.5	1	0	423	11.1	0.0965217	0
30	0	14	135	1	2	1	87	1	64	0.25	80	1.7	27.6817	0	0	0	0	37	41	0.59	0	0	419	12	0.0888889	0
31	0	12	134	1	0	0	65	1	60	4	85	1.75	27.7551	1	1	0	0	37	50	0.59	1	0	432	8.4	0.0626866	0
32	0	12	122	0	2	1	85	1	63	0.58	84	1.74	27.7447	0	0	0	0	36	50	0.57	0	0	414	8.5	0.0696721	0
33	0	12	120	0	1	0.5	74	1	43	0.17	103	1.79	32.1463	0	0	0	0	33	48	0.59	0	0	411	12.7	0.105833	0
34	0	12	127	1	2	1	63	1	73	3	72	1.7	24.9135	2	1	0	0	33	48	0.59	2	0	427	9.6	0.0755906	1
35	0	9	123	0	2	1	75	1	64	8	77	1.8	23.7654	0	0	0	0	45	48	0.59	0	0	420	9.3	0.0756098	0
36	0	12	126	1	1	0.5	69	1	68	8	90	1.66	32.6608	1	0	0	0	47	45	0.55	1	0	435	10.8	0.0857143	1
37	0	12	123	0	1	0.5	74	0	63	6	59	1.69	20.6575	0	0	0	0	44	46	0.59	1	0	427	10.1	0.0821138	0
38	0	12	121	0	2	1	73	0	66	6	76	1.73	25.3934	1	0	0	0	33		0.58	2	0	436	12.5	0.103306	1
39	0	12	127	1	1	0.5	69	1	71	5	70	1.75	22.8571	1	0	0	0	36	47	0.59	1	0	419	9.1	0.0716535	1
40	0	12	129	1	2	1	80	1	69	4	107	1.83	31.9508	1	0	0	0	42	51	0.58	1	0	436	8.2	0.0635659	1
41	0	9	125	1	2	1	63	0	54	6	68	1.66	24.677	0	0	0	0	60	53	0.59	1	0	421	10.3	0.0824	0
42	0	9	132	1	2	1	63	0	51	0.92	62	1.62	23.6244	0	0	0	0	36	41	0.59	1	0	427	8.6	0.0651515	0
43	0	9	122	0	2	1	77	1	70	0.083	70	1.78	22.0932	1	0	0	0	53	63	0.52	1	0	426	12.4	0.101639	1
44	0	12	108	0	2	1	72	1	60	3	71	1.8	21.9136	0	0	0	0	37	50	0.59	0	0	413	11.3	0.10463	0
45	0	12	109	0	2	1	62	0	74	2	71	1.69	24.8591	1	0	0	0	43	49	0.59	2	0	413	8.2	0.0752294	1
46	0	14	109	0	2	1	67	0	33	5	80	1.78	25.2493	1	0	0	1	38	53	0.5	2	0	419	12.2	0.111927	0
47	0	13	111	0	2	1	82	0	66	6	75	1.75	24.4898	1	0	0	0	31	44	0.58	2	0	421	13.6	0.122523	1
48	0	10	111	0	2	1	63	1	56	0.5	85	1.79	26.5285	0	0	0	0	36	45	0.59	0	0	409	11.9	0.107207	0
49	0	10	137	1	2	1	67	0	56	5	65	1.6	25.3906	0	0	0	0	34	46	0.59	1	0	412	12.9	0.0941606	0
50	0	10	130	1	2	1	87	1	58	2	76	1.76	24.5351	0	0	0	0	41	50	0.59	0	0	423	9.8	0.0753846	0
51	0	10	123	0	2	1	82	0	70	0.05	74	1.69	25.9095	1	0	0	0	39		0.59	2	0	408	13.8	0.112195	1
52	0	10	133	1	2	1	79	1	59	4	70	1.69	24.5089	0	0	0	0	33	44	0.58	0	0	425	11.2	0.0842105	0
53	0	10	115	0	2	1	86	0	62	1	55	1.52	23.8054	1	1	0	0	36	50	0.57	2	0	409	13.6	0.118261	0
54	0	9	111	0	2	1	70	1	69	0.9	75	1.77	23.9395	1	0	0	0	41	48	0.58	1	0	423	10.4	0.0936937	1
55	0	9	118	0	2	1	86	1	54	11	85	1.77	27.1314	0	0	0	0	35	48	0.59	0	0	423	11.6	0.0983051	0
56	0	9	116	0	2	1	83	1	61	1	82	1.69	28.7105	0	0	0	0	42	41	0.59	0	0	422	11.8	0.101724	0
57	0	9	117	0	1	0.5	76	1	60	1	80	1.74	26.4236	0	0	0	0	47	54	0.59	0	0	416	11.7	0.1	0
58	0	9	114	0	2	1	68	1	50	6	81	1.8	25	1	0	0	1	36	45	0.59	1	0	428	13.6	0.119298	0
59	0	9	112	0	1	0.5	64	1	77	1	78	1.77	24.8971	2	0	0	0	38	53	0.5	2	2	423	11.9	0.10625	2
60	0	9	125	1	2	1	85	1	62	5	66	1.63	24.841	0	0	0	0	28	45	0.54	0	0	420	11.7	0.0936	0
61	0	9	128	1	2	1	81	1	57	2	69	1.65	25.3444	0	0	0	0	34	45	0.59	0	0	411	11.6	0.090625	0
62	0	8	132	1	2	1	66	1	65	6	60	1.6	23.4375	1	0	0	0	36	47	0.58	1	0	421	9.8	0.0742424	1
63	0	8	122	0	2	1	70	0	66	10	92	1.79	28.7132	1	0	0	0	32	48	0.6	2	0	413	13.2	0.108197	1
64	0	8	126	1	2	1	88	0	47	1	70	1.65	25.7117	0	0	0	0	36	48	0.62	1	0	423	11.3	0.0896825	0
65	0	12	124	0	2	1	81	0	67	5	66	1.69	23.1084	2	1	0	0	36	46	0.6	3	0	423	10.3	0.0830645	1
66	0	12	124	0	2	1	75	1	60	4	79	1.77	25.2163	0	0	0	0	34	54	0.58	0	0	419	9.9	0.0798387	0
67	0	12	112	0	2	1	89	1	59	4	76.5	1.72	25.8586	1	1	0	0	37	45	0.6	1	0	430	13.6	0.121429	0
68	0	13	118	0	2	1	81	1	64	3	84	1.78	26.5118	1	1	0	0	37	49	0.59	1	0	426	10.9	0.0923729	0
69	0	12	112	0	2	1	86	1	50	3	81	1.77	25.8546	0	0	0	0	36	44	0.58	0	0	421	11.7	0.104464	0
70	0	13	131	1	1	0.5	73	1	66	2	78	1.73	26.0617	1	0	0	0	36		0.57	1	0	412	11.6	0.0885496	1
71	0	14	117	0	1	0.5	85	0	54	1.5	71	1.78	22.4088	0	0	0	0	36	42	0.57	1	0	430	10.2	0.0871795	0
72	0	12	121	0	2	1	78	1	55	3	65	1.63	24.4646	0	0	0	0	36	52	0.59	0	0	421	10.4	0.0859504	0
73	0	12	115	0	2	1	68	1	58	1.5	95	1.8	29.321	1	1	0	0	37	44	0.57	1	0	410	9.5	0.0826087	0
74	0	14	109	0	2	1	79	1	63	5.5	76	1.76	24.5351	0	0	0	0	41	49	0.58	0	0	419	10.5	0.0963303	0
75	0	13	136	1	2	1	80	0	65	1.5	64	1.66	23.2254	1	0	0	0	45	46	0.55	2	0	430	10.6	0.0779412	1
76	0	12	127	1	1	0.5	66	0	60	4	50	1.51	21.9289	1	0	0	1	39		0.56	2	0	413	8.9	0.0700787	0
77	0	12	119	0	1	0.5	86	0	68	1	82	1.75	26.7755	1	0	0	0	40	50	0.65	2	0	422	10.4	0.087395	1
78	0	9	122	0	2	1	77	1	34	0.5	75	1.75	24.4898	0	0	0	0	42		0.58	0	0	412	9.2	0.0754098	0
79	0	10	146	1	2	1	71	0	73	5	60	1.63	22.5827	1	0	0	0	42	47	0.58	2	0	416	9.2	0.0630137	1
80	0	9	114	0	2	1	67	1	58	0.5	60	1.75	19.5918	3	0	0	1	38	49	0.57	3	0	411	9.7	0.0850877	0
81	0	11	129	1	1	0.5	77	1	63	3	70	1.69	24.5089	2	0	0	0	38	48	0.59	2	0	423	10.3	0.079845	0
82	0	13	126	1	2	1	75	1	68	10	97	1.82	29.2839	1	0	0	0	39	48	0.59	1	0	430	11.6	0.0920635	1
83	1	6	131	1	2	1	67	0	64	2	65	1.77	20.7476	0	0	0	0	36	46	0.58	1	0	413	10.5	0.0801527	0
84	1	12	120	0	2	1	85	1	61	5	91	1.8	28.0864	0	0	0	0	43	48	0.59	0	0	414	8.8	0.0733333	0
85	1	6	120	0	1	0.5	83	0	70	2	51	1.59	20.1733	2	1	0	0	48		0.59	3	0	411	12.7	0.105833	1
86	1	12	148	1	1	0.5	74	1	56	0.5	70	1.69	24.5089	2	0	0	0	36	52	0.59	2	0	414	10.6	0.0716216	0
87	1	6	142	1	1	0.5	66	0	57	5	62	1.7	21.4533	0	0	0	0	34	51	0.59	1	0	420	10.3	0.0725352	0
88	1	12	128	1	1	0.5	72	0	76	0.083	73	1.72	24.6755	3	0	1	0	40		0.59	4	2	412	12.1	0.0945312	2
89	1	6	120	0	2	1	83	0	43	6	83	1.77	26.493	0	0	0	0	40	53	0.57	1	0	411	10.3	0.0858333	0
90	1	12	129	1	2	1	77	0	63	1	70	1.7	24.2215	0	0	0	0	36	48	0.59	1	0	422	11.2	0.0868217	0
91	1	6	120	0	0	0	68	1	69	1.5	91	1.78	28.7211	1	0	0	0	39	41	0.57	1	0	412	10.8	0.09	1
92	1	12	143	1	2	1	76	0	62	8	66	1.68	23.3844	1	0	0	1	40	50	0.59	2	0	421	11	0.0769231	0
93	1	6	126	1	1	0.5	77	1	55	20	85	1.7	29.4118	0	0	0	0	36	43	0.59	0	0	422	7.6	0.0603175	0
94	1	4	142	1	1	0.5	79	0	73	1	76	1.77	24.2587	1	0	0	0	38	45	0.55	2	0	419	11.9	0.0838028	1
95	1	6	135	1	2	1	75	0	59	5	58	1.65	21.3039	1	0	0	1	38	70	0.52	2	0	414	10	0.0740741	0
96	1	6	129	1	2	1	68	1	66	5	85	1.68	30.1162	3	1	1	0	31	45	0.59	3	0	433	9.3	0.072093	1
97	1	8	122	0	2	1	78	1	79	2	71	1.75	23.1837	3	1	0	0	40	43	0.6	3	2	412	11.9	0.097541	2
98	1	6	135	1	2	1	89	0	65	5	59	1.54	24.8777	1	0	0	0	45	57	0.55	2	0	412	9	0.0666667	1
99	0	8	114	0	2	1	83	1	69	8	75	1.7	25.9516	2	1	0	0	40		0.5	2	0	421	9.4	0.0824561	1
100	1	9	130	1	2	1	84	1	56	5	88	1.79	27.4648	0	0	0	0	46	54	0.57	0	0	429	10.9	0.0838462	0
101	1	12	130	1	2	1	75	0	64	10	70	1.71	23.939	3	1	1	1	35	47	0.58	4	0	426	9.7	0.0746154	0
					179
